# Supplementary material for: ATP2B3 Inhibition Alleviates Erastin–Induced Ferroptosis in HT-22 Cells through the P62–KEAP1–NRF2–HO-1 Pathway
Source: Int J Mol Sci. 2023 May 24;24(11):9199. doi: 10.3390/ijms24119199 (PMC10252295; doi:10.3390/ijms24119199)
Supplement: Supplementary file 1 [file ijms-24-09199-s001.zip]

Archive with 1 entries (1 files):
- ijms-2398751-supplementary.pdf
